# Supplementary material for: SARS-CoV-2 Delta Variant Displays Moderate Resistance to Neutralizing Antibodies and Spike Protein Properties of Higher Soluble ACE2 Sensitivity, Enhanced Cleavage and Fusogenic Activity
Source: Viruses. 2021 Dec 11;13(12):2485. doi: 10.3390/v13122485 (PMC8707919; doi:10.3390/v13122485)
Supplement: Supplementary file 1 [file viruses-13-02485-s001.zip]

Archive with 1 entries (1 files):
- viruses-1461970-supplementary.pdf
